# Supplementary material for: The texture of narrative dilemmas: qualitative study in front-line professionals working with asylum seekers in the UK
Source: BJPsych Bull. 2021 Feb;45(1):8–14. doi: 10.1192/bjb.2020.33 (PMC8058859; doi:10.1192/bjb.2020.33)
Supplement: Supplementary file 1 [file S2056469420000339sup001.zip]

Archive with 5 entries (5 files):
- S2056469420000339sup001.pdf
- S2056469420000339sup002.pdf
- S2056469420000339sup003.pdf
- S2056469420000339sup004.pdf
- S2056469420000339sup005.pdf
